# Supplementary material for: Role of aurora kinase B in regulating resistance to paclitaxel in breast cancer cells
Source: Hum Cell. 2022 Jan 28;35(2):678–93. doi: 10.1007/s13577-022-00675-8 (PMC8866333; doi:10.1007/s13577-022-00675-8)
Supplement: Supplementary file 2 — Supplementary file2 (XLSX 22 KB) [file 13577_2022_675_MOESM2_ESM.xlsx]

## Sheet: 表达负相关
Tab S1. The genes negatively related to AURKB mRNA expression were analyzed by online tool UALCAN (http://ualcan.path.uab.edu/). Cutoff≤-0.30.
Genes	PearsonCC
RAB27B	-0.51
C5orf53	-0.48
ITM2B	-0.47
CIRBP	-0.46
IGBP1	-0.46
TENC1	-0.46
C10orf26	-0.46
C10orf32	-0.46
KIAA0141	-0.46
CRY2	-0.45
TIGD6	-0.44
CCNDBP1	-0.44
FOXA1	-0.44
KLHDC1	-0.44
ZFYVE1	-0.44
PRICKLE2	-0.43
FAM114A2	-0.43
APH1B	-0.43
CTDSP1	-0.43
C5orf36	-0.43
TADA2B	-0.43
NOSTRIN	-0.43
FRY	-0.43
MAN2B2	-0.42
HNMT	-0.42
REEP5	-0.42
FAM47E	-0.42
FBXL17	-0.42
ALAD	-0.42
XBP1	-0.42
NEK9	-0.41
C15orf57	-0.41
PNPLA4	-0.41
C14orf45	-0.41
SPG11	-0.41
ANKRA2	-0.41
TXNDC15	-0.41
FOXP1	-0.41
PGPEP1	-0.41
TMEM25	-0.41
PDGFD	-0.41
SPARCL1	-0.41
FUCA1	-0.41
BTD	-0.4
RNASE4	-0.4
FYCO1	-0.4
FBXO36	-0.4
SLC7A8	-0.4
MLPH	-0.4
BBS4	-0.4
CALCOCO1	-0.4
KBTBD3	-0.4
KIAA1370	-0.4
TMC4	-0.4
NTN4	-0.4
TK2	-0.4
CREBL2	-0.4
KIF13B	-0.4
C9orf98	-0.4
ISCU	-0.4
COL4A3BP	-0.4
LRP10	-0.4
OBFC1	-0.39
SLC44A4	-0.39
MAML3	-0.39
TPCN1	-0.39
PJA2	-0.39
ANKHD1-EIF4EBP3	-0.39
IFT46	-0.39
FBXL5	-0.39
LIMA1	-0.39
BTF3	-0.39
GALNT10	-0.39
ANKRD42	-0.39
UBXN10	-0.39
KIAA0247	-0.39
NDFIP1	-0.39
FAM174B	-0.39
NEK11	-0.39
RBM43	-0.39
SPEF2	-0.39
LRIG1	-0.39
TTC8	-0.39
SIAE	-0.39
XPA	-0.39
TRIM8	-0.39
GTF2IRD2P1	-0.38
CTSO	-0.38
NINJ1	-0.38
ZNF280D	-0.38
SKP1	-0.38
THSD1	-0.38
C3orf18	-0.38
ZBTB4	-0.38
C7orf63	-0.38
ANKMY2	-0.38
ZCCHC24	-0.38
CCNH	-0.38
PODN	-0.38
NUDT12	-0.38
EID1	-0.38
EIF4E3	-0.38
REEP6	-0.38
CPEB3	-0.38
ZFYVE16	-0.38
RNF103	-0.38
PHYHD1	-0.38
SUOX	-0.38
DIXDC1	-0.38
BBS5	-0.38
CCDC159	-0.38
DNAL1	-0.38
C1orf21	-0.38
SNAP23	-0.38
RHOB	-0.38
RAPGEF3	-0.38
DHRS12	-0.38
FAM172A	-0.38
CBX7	-0.38
TMEM9B	-0.38
ZEB1	-0.37
STK16	-0.37
CASC4	-0.37
GMPR2	-0.37
POLK	-0.37
PFDN5	-0.37
AHNAK	-0.37
SLC22A5	-0.37
APPL2	-0.37
ZNF763	-0.37
C14orf28	-0.37
TTC12	-0.37
GATA3	-0.37
CYBRD1	-0.37
AFF1	-0.37
CAMLG	-0.37
FCHO2	-0.37
FAM174A	-0.37
GLT8D1	-0.37
C5orf41	-0.37
TGFB3	-0.37
PARP3	-0.37
SPRYD3	-0.37
TMEM63C	-0.37
UFSP2	-0.37
HHAT	-0.37
RETSAT	-0.37
HBP1	-0.37
IVD	-0.37
EFCAB6	-0.37
RUNDC1	-0.37
RAI2	-0.37
TSC22D3	-0.37
TTC28	-0.37
BHLHE40	-0.36
EPB41L4A	-0.36
LRTOMT	-0.36
PTPRB	-0.36
MTMR10	-0.36
LPAR6	-0.36
SCNN1A	-0.36
GPD1L	-0.36
KLHDC2	-0.36
MEIS3P1	-0.36
ZBTB7A	-0.36
RAB17	-0.36
RNASEL	-0.36
DCAF5	-0.36
KIAA0494	-0.36
CCDC125	-0.36
LHFP	-0.36
ZCWPW2	-0.36
CD46	-0.36
KIAA0040	-0.36
TMEM59	-0.36
CCDC96	-0.36
CHIC1	-0.36
C4orf34	-0.36
PIGV	-0.36
CCDC30	-0.36
PINK1	-0.36
TNFSF12	-0.36
TPT1	-0.36
ZNF441	-0.36
IGFBP4	-0.36
HNRNPH2	-0.36
SNX33	-0.36
LZTFL1	-0.36
LOC100129034	-0.36
ORAI3	-0.36
YPEL5	-0.36
LAMB2	-0.36
SLC27A1	-0.36
CYB561D2	-0.36
RBM47	-0.36
ARL15	-0.36
ABLIM3	-0.36
KIAA0232	-0.35
C4orf32	-0.35
DYNLRB2	-0.35
NAPA	-0.35
PGGT1B	-0.35
DAZAP2	-0.35
ZFP2	-0.35
EPHX2	-0.35
CPEB2	-0.35
C17orf108	-0.35
TBC1D9	-0.35
FANK1	-0.35
CA12	-0.35
WFS1	-0.35
DCTN4	-0.35
SUGT1L1	-0.35
UBL3	-0.35
FLJ11235	-0.35
DNAJC16	-0.35
PIGH	-0.35
VPS39	-0.35
NSA2	-0.35
PLSCR4	-0.35
EHD2	-0.35
LRRC32	-0.35
HTRA1	-0.35
ITGB5	-0.35
CLEC14A	-0.35
LDB2	-0.35
SNED1	-0.35
C2orf55	-0.35
2021-03-02	-0.35
GLUL	-0.35
TMEM30B	-0.35
CACNA1D	-0.35
HMGCL	-0.35
WDR19	-0.35
C9orf116	-0.35
DOCK1	-0.35
CCPG1	-0.35
TMBIM6	-0.35
RBKS	-0.35
PIK3IP1	-0.35
CHST15	-0.34
TMED7	-0.34
CRTAP	-0.34
NME5	-0.34
TCTN1	-0.34
C12orf72	-0.34
SH3BP4	-0.34
STARD13	-0.34
ALDH6A1	-0.34
FBXO8	-0.34
DNALI1	-0.34
CNRIP1	-0.34
MAP3K1	-0.34
XPC	-0.34
KIAA0319L	-0.34
C4orf12	-0.34
CPEB4	-0.34
IFT88	-0.34
DCN	-0.34
SIDT1	-0.34
RAB5B	-0.34
BBS1	-0.34
ARHGEF38	-0.34
HEXIM1	-0.34
EMCN	-0.34
MED7	-0.34
RALGPS2	-0.34
C20orf103	-0.34
CCNG2	-0.34
TMBIM4	-0.34
SLC9A1	-0.34
OSCP1	-0.34
VIPR1	-0.34
GNG12	-0.34
LRRFIP1	-0.34
ITGBL1	-0.34
TP53TG1	-0.34
LAMA2	-0.34
MMRN2	-0.34
PCDH1	-0.34
FDXACB1	-0.34
THSD4	-0.34
ZNF484	-0.34
HPGDS	-0.34
PAPD4	-0.34
GHDC	-0.34
FBXO38	-0.34
FNIP1	-0.34
MYOF	-0.34
CCNG1	-0.34
TLE3	-0.34
CRYL1	-0.34
FAM13B	-0.34
ARHGEF12	-0.34
NBR1	-0.34
FAM63A	-0.34
PHF15	-0.34
SGCD	-0.34
RORC	-0.34
LOC284440	-0.34
ECM2	-0.34
GPR77	-0.34
CELSR1	-0.34
ST6GALNAC6	-0.34
C16orf71	-0.33
SLC48A1	-0.33
CGRRF1	-0.33
FBXL3	-0.33
LTBP2	-0.33
LCA5	-0.33
KIAA1737	-0.33
GIN1	-0.33
TMEM87B	-0.33
PHOSPHO2	-0.33
TRIM66	-0.33
MPP7	-0.33
MXD4	-0.33
MAPT	-0.33
SPATA6	-0.33
CSNK1A1	-0.33
PDE1A	-0.33
CD34	-0.33
PRKAB1	-0.33
OLFML1	-0.33
MYO5C	-0.33
SFRP2	-0.33
SLC24A1	-0.33
CYB5A	-0.33
RUNX1	-0.33
INPP4B	-0.33
CXCL12	-0.33
COMMD10	-0.33
FAM161B	-0.33
FAM151B	-0.33
C5orf15	-0.33
HSD17B4	-0.33
TMEM144	-0.33
ERG	-0.33
LRRC70	-0.33
ATG2B	-0.33
SH3D19	-0.33
ZC3H6	-0.33
SLC39A9	-0.33
DMXL1	-0.33
CD302	-0.33
ZNF224	-0.33
IQGAP2	-0.33
MTHFR	-0.33
MFAP3	-0.33
CYB5D2	-0.33
EIF4B	-0.33
SIDT2	-0.33
NHLRC3	-0.33
LRRC48	-0.33
ADD1	-0.33
DNAH7	-0.33
RBM5	-0.33
DEGS2	-0.33
IFITM2	-0.33
MVP	-0.33
MOSC2	-0.33
ACOT4	-0.33
ELOVL5	-0.33
FAM120AOS	-0.33
FBXW4	-0.33
MYCT1	-0.33
CRIM1	-0.33
WDR78	-0.33
SPDEF	-0.33
FAM82A1	-0.33
APBB2	-0.32
HIGD1B	-0.32
TEK	-0.32
LOC100132707	-0.32
IL20RA	-0.32
NDUFAF1	-0.32
CHURC1	-0.32
NCRNA00182	-0.32
HTR2B	-0.32
CASZ1	-0.32
ZNF25	-0.32
RERE	-0.32
ARHGEF15	-0.32
ARL6IP5	-0.32
KANK2	-0.32
LETMD1	-0.32
PER2	-0.32
SPATA7	-0.32
BCL2	-0.32
SFRS5	-0.32
DTWD2	-0.32
GPR160	-0.32
ZNF846	-0.32
GNG11	-0.32
JMJD7-PLA2G4B	-0.32
LMF1	-0.32
P4HTM	-0.32
ERBB3	-0.32
IL13RA1	-0.32
FEM1C	-0.32
ZNF396	-0.32
COQ4	-0.32
TMEM204	-0.32
SPOPL	-0.32
MFAP4	-0.32
TBC1D17	-0.32
ATP6AP1L	-0.32
ESAM	-0.32
POLI	-0.32
SMPD1	-0.32
C10orf72	-0.32
VPS11	-0.32
ZNF429	-0.32
PAFAH2	-0.32
ZNF19	-0.32
SVEP1	-0.32
KLF9	-0.32
TSPAN31	-0.32
HSPA12B	-0.32
NRIP2	-0.32
BNIP3L	-0.32
PTGR2	-0.32
C4A	-0.32
VPS13D	-0.32
CTBS	-0.32
STAM2	-0.32
C6orf97	-0.32
DALRD3	-0.32
ST8SIA6	-0.32
GLT8D2	-0.32
VWA2	-0.32
ZNF582	-0.32
MGST2	-0.32
FAM179B	-0.32
SERP2	-0.32
RILPL2	-0.32
ABAT	-0.32
CAB39L	-0.32
C9orf152	-0.31
KIAA0831	-0.31
C14orf79	-0.31
TMEM218	-0.31
KCNJ11	-0.31
TXNIP	-0.31
JAM2	-0.31
CXorf36	-0.31
BCDIN3D	-0.31
HEMK1	-0.31
RHOBTB2	-0.31
SSC5D	-0.31
EDA2R	-0.31
C9orf156	-0.31
ATXN1	-0.31
LOC100129534	-0.31
PPAP2A	-0.31
MIDN	-0.31
MEGF9	-0.31
ZBTB42	-0.31
GLUD1	-0.31
ZNF844	-0.31
SCAMP1	-0.31
MAPKSP1	-0.31
ZNF385A	-0.31
MREG	-0.31
OMD	-0.31
ANKMY1	-0.31
TMC5	-0.31
SPATA18	-0.31
KIAA1462	-0.31
SUCLG2	-0.31
SLIT3	-0.31
TNS1	-0.31
CYB5R1	-0.31
FBXO4	-0.31
MOAP1	-0.31
UBR1	-0.31
C11orf52	-0.31
F2R	-0.31
TMED10	-0.31
PEX12	-0.31
MEF2D	-0.31
TRIM23	-0.31
MUC1	-0.31
MORN1	-0.31
DENND2D	-0.31
SEMA3C	-0.31
FAM82A2	-0.31
PDGFRB	-0.31
SEMA3G	-0.31
F2RL2	-0.31
TSPYL1	-0.31
SLC46A3	-0.31
SPRED2	-0.31
NDST1	-0.31
CBR4	-0.31
THBD	-0.31
ZNF20	-0.31
C9orf68	-0.31
SNX1	-0.31
CLN5	-0.31
ZNF467	-0.31
PLA2R1	-0.31
ESR1	-0.31
NEK10	-0.31
TOM1L2	-0.31
C14orf159	-0.31
ATP8B1	-0.31
ECSCR	-0.31
C14orf174	-0.31
ZNF552	-0.31
ZBTB47	-0.31
SETBP1	-0.31
TRIM4	-0.31
ZER1	-0.31
JMJD8	-0.31
TSPAN15	-0.31
PIH1D2	-0.31
FAM120B	-0.31
PCBD2	-0.31
SUSD3	-0.31
STX18	-0.31
ARSG	-0.31
GNPTG	-0.31
ATP7A	-0.31
PRRG2	-0.31
COL14A1	-0.31
WDR93	-0.31
EVC	-0.3
SORL1	-0.3
ABCD4	-0.3
ABCA6	-0.3
PSD4	-0.3
LRRN4CL	-0.3
ELMOD3	-0.3
TUSC2	-0.3
CROT	-0.3
PPM1M	-0.3
ZNF226	-0.3
WDR52	-0.3
TMEM62	-0.3
NISCH	-0.3
RPS27L	-0.3
PEAR1	-0.3
LRRC17	-0.3
MGC3771	-0.3
PEX7	-0.3
TMEM219	-0.3
NFIA	-0.3
CD93	-0.3
SCAMP4	-0.3
RAB11FIP5	-0.3
TBRG1	-0.3
IQCK	-0.3
FRMD6	-0.3
EZH1	-0.3
LPAR1	-0.3
AR	-0.3
CDH5	-0.3
NUDT16	-0.3
CAPN8	-0.3
GDE1	-0.3
ELTD1	-0.3
C5orf45	-0.3
IQCH	-0.3
NUDT18	-0.3
GATAD1	-0.3
GALC	-0.3
GALNT7	-0.3
TRPM4	-0.3
VPS18	-0.3
SERINC1	-0.3
LRP2BP	-0.3
C5orf62	-0.3
CLK4	-0.3
PRDM2	-0.3
FAM175A	-0.3
ELF1	-0.3
PTCD2	-0.3
SRP14	-0.3
SESN1	-0.3
SEC22C	-0.3
MAP3K12	-0.3
SYNJ2BP	-0.3
C20orf194	-0.3
DDO	-0.3
PLA2G12A	-0.3
ZNF214	-0.3
TMEM127	-0.3
FAAH	-0.3
GAS7	-0.3
DCTD	-0.3
WDR20	-0.3
C10orf79	-0.3
SORCS2	-0.3
AGR3	-0.3
GRLF1	-0.3
KIAA1407	-0.3
GLI3	-0.3
ZFYVE21	-0.3
TAPT1	-0.3
NUMA1	-0.3
CISH	-0.3
THRB	-0.3
LCA5L	-0.3
STARD8	-0.3
CX3CR1	-0.3
SH3BGRL	-0.3
ARHGEF3	-0.3
CCDC160	-0.3
DYNC2H1	-0.3
COQ6	-0.3
SEPSECS	-0.3
SFRS12	-0.3
KIAA0430	-0.3
RASGRF2	-0.3
UTRN	-0.3
LOXL1	-0.3
SCN4B	-0.3
LCMT2	-0.3
SNX9	-0.3
FBP1	-0.3
ALS2CR8	-0.3
GLIPR1L2	-0.3
ICA1	-0.3
NPDC1	-0.3
PTEN	-0.3
SQRDL	-0.3
AFF4	-0.3
ZNF546	-0.3
FNDC3A	-0.3
PNPLA2	-0.3
