# Supplementary material for: Role of aurora kinase B in regulating resistance to paclitaxel in breast cancer cells
Source: Hum Cell. 2022 Jan 28;35(2):678–93. doi: 10.1007/s13577-022-00675-8 (PMC8866333; doi:10.1007/s13577-022-00675-8)
Supplement: Supplementary file 3 — Supplementary file3 (XLSX 27 KB) [file 13577_2022_675_MOESM3_ESM.xlsx]

## Sheet: Sheet 1
Tab S2. Analysis of potential interacting proteins of AURKB
Only STRING	Only BioGRID	STRING AND BioGRID
CDK3	BIRC5	INCENP
GAS2L3	ACADM	CDC37
KAT5	ACCS	CDC5L
PPP2R1A	ACSL3	CDCA8
VRK1	ADGRV1	H3-4
ABL1	ADRA1D	HSP90AB1
AHCTF1	AGK	MAPRE1
AKAP8	AHNAK	NPM1
AKT1	AIFM1	RACGAP1
AKT2	AK6	SEPTIN1
AKT3	ALPG	SNW1
ASPM	ALPI	TACC1
BCL3	ALPP	AARS1
BIRC3	ANLN	AJUBA
BIRC6	ANXA2	ANKRD17
BLK	ARF3	ANKZF1
BUB1	ARF4	AURKA
BUB3	ARL1	AURKC
CBX1	ATAD3A	BARD1
CBX7	ATAD3B	BCL2L11
CCNA1	ATAD3C	BRCA2
CCNA2	ATP1A1	BUB1B
CCNB1	ATP2A2	CALM1
CCNB2	ATP5F1A	CBX3
CCND2	ATP5F1B	CBX5
CCNE1	ATP5F1C	CDC14B
CCNF	ATP5MK	CDC20
CDC16	Aurkb	CDC27
CDC23	BAG2	CDC73
CDC42BPA	BAG3	CENPA
CDC42BPB	BAG5	CIB1
CDC42BPG	BANF1	CIT
CDC6	BASP1	CNTRL
CDCA5	BCLAF1	CUL3
CDK1	BRD1	CYLD
CDK14	BRD4	DCTN1
CDK15	BRIX1	DCUN1D1
CDK16	BSG	DDB1
CDK17	BTBD2	DDX5
CDK2	Bach1	DES
CDK4	C1QBP	DTL
CDK6	CALU	DUSP6
CDKN1A	CBLN4	ECT2
CDKN2C	CCT2	EIF4ENIF1
CDKN3	CCT3	ENDOG
CENPB	CCT4	EP300
CENPC	CCT6A	EVI5
CENPE	CCT7	FBXL2
CENPF	CCT8	FBXW7
CENPH	CDC25A	FKBP5
CENPI	CDC42EP1	FLOT1
CENPK	CDC42SE2	FZR1
CENPL	CEP131	GFAP
CENPM	CEP170P1	H2AC20
CENPN	CHERP	H2BC21
CENPO	CIC	H2BC8
CENPP	CLPB	H3-5
CENPQ	CLTC	H3C1
CENPS	CLTCL1	H3C14
CENPT	CMYA5	H3C15
CENPU	CNTNAP4	HASPIN
CETN2	CORO1C	HDAC5
CHEK1	COX5A	HERC2
CHEK2	CPS1	HNRNPA1
CHFR	CRYBG3	HNRNPU
CKAP5	CTDP1	HSP90AA1
CLASP1	CTNNB1	HSPA1A
CLASP2	CUL1	HSPA5
CLK1	CYC1	HSPD1
CLK3	Cdca5	KIF14
CLK4	Cdca8	KIF20A
CSNK2A1	DBN1	KIF23
CSNK2A2	DDX1	KIF5B
DMPK	DDX17	KLHL21
DSN1	DDX18	KLHL9
DYRK1A	DDX21	LATS1
DYRK2	DDX24	LATS2
DYRK3	DDX46	LNX1
EPHB2	DDX50	LRPPRC
ERCC6L	DDX54	MAP9
ESPL1	DHX15	MAPK6
FYN	DHX30	MAPRE2
GAPDH	DHX37	MAPRE3
GPSM2	DHX9	MICU1
GSK3B	DLG5	NCAPH
H2AC19	DNAJA2	NDC80
H2BC10	DNAJC10	NOC2L
H2BC4	DNAJC13	NSL1
H2BC6	DNM1	NSUN2
H2BC7	DPM1	NUF2
H3C10	DSP	PKM
H3C11	E6	PLEKHA5
H3C12	EEF1A1P5	PPM1B
H3C13	EGLN3	PPP1CA
H3C2	EIF4A1	PPP1CC
H3C3	ELAVL1	PPP2CA
H3C4	ENG	PPP6C
H3C6	ENTR1	PRC1
H3C7	EPPK1	PRKN
H3C8	ERBIN	PSMA3
HDAC3	ERH	PSMC2
HMGB2	EZR	PSMC3
ITGB3BP	FAM228B	PSMD3
JUN	FAR1	PTPA
KIF11	FASN	PUM1
KIF13B	FBL	RACK1
KIF15	FBLL1	RAD52
KIF18A	FBXO3	RAF1
KIF20B	FIP1L1	RASA1
KIF22	FLII	RASSF1
KIF2A	FLNA	RB1
KIF2B	FMR1	RBM12B
KIF2C	FXR1	RCC2
KIF4A	G3BP1	RIPK4
KIFC1	G3BP2	RPS25
KNTC1	GAD1	SGO1
KRT4	GAPDHS	SHARPIN
LIMK2	GBF1	SKA1
LYN	GEMIN4	SKA3
MAD1L1	GRPEL1	SKP2
MAD2L1	GTF3C3	SMARCC1
MAP3K1	GTPBP4	STK3
MAP3K19	H1-4	STK4
MIS12	H2AC11	SUGT1
NCAPD2	H2AC21	TFG
NCAPG	H2AC4	TOP2A
NDE1	HACD3	TP53
NDEL1	HAGH	TPX2
NEK6	HAUS6	TTK
NEK7	HAX1	TUBA1A
NUDC	HBP1	TUBA1C
NUP107	HEATR5A	TUBB
NUP133	HECTD1	UBASH3B
PARD3	HLA-C	UBB
PASK	HNRNPA2B1	UBC
PBK	HNRNPCL4	UBE2I
PLK1	HNRNPF	UBR5
PLK2	HNRNPH2	VIM
PLK3	HNRNPK	XPO1
PLK4	HNRNPM	ABR
POGZ	HNRNPR	ACTC1
PPP1CB	HNRNPUL1	ACTL8
PPP2R5E	HRNR	AMOT
PRPF4B	HSD17B10	APP
PSMA1	HSP90AA2P	AURKB
PSMA2	HSP90AB3P	CCDC8
PSMA4	HSP90AB4P	CDK5RAP2
PSMA5	HSP90B1	CDKN2A
PSMA6	HSPA4L	CEP152
PSMA7	HSPA7	CEP170
PSMB1	HSPB1	CEP192
PSMB10	HSPB8	CHMP4C
PSMB2	HYOU1	CLINT1
PSMB3	ILVBL	CUL7
PSMB4	IMPDH2	DOCK7
PSMB5	Incenp	DUSP19
PSMB6	KIAA1586	EIF4EBP3
PSMB7	LANCL1	FTH1
PSMC1	LIMA1	FTSJ3
PSMC4	LMBR1L	GIGYF2
PSMD1	MAEA	H2AC18
PSMD11	MAN2B1	H2AZ1
PSMD13	MAPKAP1	H2BC1
PSMD14	MATR3	H4C1
PSMD4	MFHAS1	HSP90AA4P
PSMD8	MIA3	HSP90AA5P
PSMD9	MRPL41	HSPA9
PSME3	MSH6	IRS4
PTTG1	MSRB3	ITK
RAB11A	MYH14	KIF3A
RAE1	MYL6	KIFC3
RALA	MYO1C	KLHL13
RALB	MYO1E	KRAS
RANGAP1	MYO1F	LARP1
REC8	MYOM2	LMNA
RECQL4	NANOS3	LRRK2
RIPK3	NAP1L1	LYAR
RNF2	NAT10	MARK2
ROCK1	NDUFA5	MDC1
ROCK2	NDUFA9	MKI67
SEC13	NDUFS3	MOGS
SKA2	NFKB1	MRPS27
SMC4	NINL	MTMR1
SPC24	NLRP5	MYBBP1A
SPC25	NMRAL1	MYC
SRC	NOLC1	MYH10
SRSF1	NOP2	MYH11
SRSF2	NOP56	MYH9
STAG1	NOP58	MYL12B
TACC3	NPIPB15	MYL9
TAOK1	NUBP2	MYO1A
UBA1	NUFIP2	MYO1B
UBE2B	NUPR1	MYO1H
UBE2C	OBI1	NIM1K
UBE2S	OGDH	NRAS
USP16	OR9G1	NUP205
ZW10	OTOA	OFD1
ZWILCH	P4HB	PHKB
ZWINT	PABPC1	PPFIA1
AAAS	PABPC1L	PPP1R13L
ACTA1	PABPC3	PRKDC
ACTG1	PABPC4	PRPF3
ACTG2	PABPC5	PRRC2C
ACTL6A	PCBP1	PSMD2
ACTL6B	PCMTD1	RAB27B
ACTR10	PFKL	RPA2
ACTR3B	PFKM	RPL10
ACTR3C	PHB	RPS16
AKAP9	PIH1D1	RPS27
ALK	PLEC	RPS3A
ALYREF	PLEKHA4	RPS4X
AMN1	PLEKHG3	SETD2
ANAPC1	PLEKHO2	SIRT5
ANAPC10	PLOD3	SNAPC4
ANAPC11	PNPLA5	STIP1
ANAPC15	POLDIP2	TBC1D4
ANAPC16	POTEJ	TBL3
ANAPC2	POTEKP	TCEAL4
ANAPC4	PPIA	TGFBR1
ANAPC5	QPCTL	TLK1
ANAPC7	RAB12	TRAP1
ANK1	RALGAPA2	TRIP13
ANK2	RBM14	UBR4
ANK3	RBM28	USP14
ANKAR	RBMX	VCP
ANKDD1A	RC3H2	ZC3HAV1
ANKDD1B	RCN3
ANKEF1	RIC8A
ANKLE1	RIF1
ANKRD30A	RNF213
ANKRD44	ROGDI
ANKRD53	RPA1
ANKRD60	RPAP3
ANKRD61	RPL10A
ANKRD65	RPL10L
APC	RPL11
AR	RPL12
ARHGAP12	RPL13
ARHGAP15	RPL13A
ARHGAP27	RPL13AP3
ARHGAP9	RPL14
ARHGEF11	RPL15
ARL3	RPL17
ASB7	RPL18
ASF1B	RPL18A
ASH1L	RPL19
ATAD5	RPL21
ATP5PB	RPL22
ATR	RPL23A
AXIN2	RPL26
B9D2	RPL26L1
BABAM2	RPL27
BIN3	RPL27A
BIRC2	RPL29
BIRC7	RPL3
BLM	RPL31
BMI1	RPL32
BOP1	RPL34
BORA	RPL35
BRAF	RPL36
BRCA1	RPL37
BRCC3	RPL3L
BYSL	RPL4
CAMK1	RPL5
CAMK1D	RPL6
CAMK2A	RPL7
CAMK2B	RPL7A
CAMK2D	RPL8
CAMK2G	RPL9
CAMK4	RPLP0
CAMKK1	RPLP1
CAMKK2	RPLP2
CASK	RPS10
CASP3	RPS10P5
CASP7	RPS11
CBX2	RPS12
CBX8	RPS13
CCNB3	RPS14
CCND1	RPS15
CCND3	RPS17
CCNE2	RPS18
CCNG1	RPS19
CCNG2	RPS2
CCNI	RPS20
CCNI2	RPS23
CCNJL	RPS24
CCNO	RPS26P11
CCNP	RPS29
CCP110	RPS3
CCR10	RPS4Y1
CD180	RPS4Y2
CDC14A	RPS5
CDC25B	RPS6
CDC25C	RPS7
CDC26	RPS8
CDC34	RPS9
CDC42	RRP12
CDC45	RSL1D1
CDC7	RUVBL1
CDCA3	RUVBL2
CDK10	S100A8
CDK11A	SART3
CDK11B	SCO1
CDK12	SDHA
CDK13	SEC16A
CDK18	SEC22B
CDK20	SEL1L
CDK5	SERBP1
CDK7	SETX
CDK9	SF3B1
CDKL4	SF3B4
CDKL5	SKP1
CDKN1B	SLC25A1
CDKN1C	SLC25A11
CDKN2B	SLC25A13
CDKN2D	SLC25A22
CDT1	SLC25A6
CDYL	SLC3A2
CDYL2	SLC7A5
CENPJ	SNX2
CEP55	SOGA1
CEP97	SPATA5
CETN1	SQSTM1
CETN3	SRRM1
CHAF1A	SRSF3
CHMP4A	SRSF7
CHMP4B	SSBP1
CHTF18	SSR4
CIB3	SUGP2
CKS1B	SURF4
CKS2	SURF6
CLIP1	SUZ12
CLIP4	SYNCRIP
CLK2	Srp72
CNBD2	TAF1
COMMD3-BMI1	TBC1D2B
CRB1	TCF23
CRB2	TCP1
CSK	TECR
CSN3	TEX10
CSNK1A1	TIMM21
CSNK1A1L	TMCO1
CSNK1D	TMOD3
CSNK1E	TNNC2
CSNK1G1	TOR1A
CSNK1G2	TPBG
CSNK1G3	TPM2
CSNK2A3	TPM3
CSPP1	TPM4
CSTF1	TRIM28
CSTF2	TRRAP
CTCF	TSPAN10
CTH	TUFM
CTR9	UNC80
CTTN	UPF1
DAPK1	USP35
DAPK2	USP39
DAPK3	UTP14C
DCLK1	UTP4
DCLK2	UTS2
DCLK3	WDR18
DDX12P	WDR62
DHFR	XIRP1
DKC1	XPNPEP3
DLGAP5	XRCC5
DLL3	XRCC6
DMP1	XRN2
DNAAF1	YBX1
DNAAF11	YBX3
DNAJC6	ZBP1
DNAL1	ZFP30
DNMT1	ZNF148
DRC3	ZNF408
DSCC1	ZNF415
DST	ZNF438
DUSP1	ZNF782
DUSP10	ZZEF1
DUSP12
DUSP13
DUSP15
DUSP16
DUSP2
DUSP22
DUSP23
DUSP26
DUSP29
DUSP3
DUSP4
DUSP5
DUSP8
DUSP9
DYNC1H1
DYNC1I1
DYNC1I2
DYNC1LI1
DYNC1LI2
DYNLL1
DYNLL2
DYRK1B
DYRK4
E2F1
E2F2
E2F3
E2F8
E4F1
EBNA1BP2
ECT2L
EEF1D
EGFR
EGR1
EHMT1
EHMT2
EMG1
ENSG00000198211
ENSG00000254692
ENSG00000257390
ENSG00000268434
ENSG00000272772
ENSG00000285188
EPHB4
EPM2A
ERN2
ESCO1
ESCO2
EWSR1
EXOC7
EZH1
EZH2
FAH
FANCA
FANCG
FANCI
FBXL12
FBXL13
FBXL14
FBXL16
FBXL17
FBXL22
FBXL3
FBXL4
FBXL6
FBXL7
FBXO39
FBXO5
FEN1
FER
FKBP15
FKBP1A
FKBP4
FN1
FOXM1
FRK
G2E3
GAK
GINS1
GLI3
GPSM1
GRK1
GRK4
GRK5
GRK6
GRK7
GSK3A
GTSE1
H2AX
H2BC11
H2BC12
H2BC13
H2BC14
H2BC15
H2BC17
H2BC18
H2BC3
H2BC5
H2BC9
H2BS1
H2BU1
H2BW1
H2BW2
H3-2
H3-3A
H3-3B
H4-16
H4C11
H4C12
H4C13
H4C14
H4C15
H4C2
H4C3
H4C4
H4C5
H4C6
H4C7
H4C8
H4C9
HACE1
HAUS1
HCLS1
HDAC2
HFE
HIPK2
HIPK3
HIPK4
HJURP
HMG20A
HMG20B
HMGA1
HMGB1
HMGB3
HMMR
HRAS
HSPB11
HUNK
IBSP
IGF1R
IKBKB
ILK
ING1
ING2
ING3
ING4
ING5
INSC
INSR
INVS
IPO4
IPO5
IRAK4
JAG1
JAG2
JAK2
KATNB1
KDM2A
KDM2B
KDM6A
KIAA1614
KIF12
KIF13A
KIF16B
KIF17
KIF18B
KIF19
KIF1A
KIF1B
KIF1C
KIF21A
KIF21B
KIF25
KIF26A
KIF26B
KIF27
KIF3B
KIF3C
KIF4B
KIF5A
KIF5C
KIF6
KIF7
KIFC2
KIN
KLF4
KLF6
KMT2A
KMT2B
KMT2C
KMT2D
KMT2E
KMT5A
KNL1
KPNA2
KPNB1
KY
LCK
LEO1
LGR5
LIG1
LIMD1
LIMK1
LINC00473
LMNB1
LMNB2
LONRF2
LRGUK
LRIG1
LRR1
LRRC23
LRRC43
LRRC46
LRRC49
LRRC56
LRRC57
LRRC59
LRRC61
LRRC9
LRRCC1
LRRIQ1
LRRIQ3
LRRK1
LRWD1
LSM7
LZTS2
MAD2L1BP
MAK
MAP2K2
MAP2K3
MAP2K4
MAP2K5
MAP2K7
MAP3K11
MAP3K13
MAP3K14
MAP3K2
MAP3K3
MAP3K4
MAP3K6
MAP3K8
MAP4K5
MAPK1
MAPK12
MAPK14
MAPK15
MAPK3
MAPK4
MAPK7
MARK1
MARK3
MARK4
MAST2
MATK
MAU2
MCM10
MCM2
MCM3
MCM4
MCM5
MCM6
MCM7
MDM2
MELK
MKNK2
MOB1A
MOB1B
MOK
MOS
MPHOSPH8
MTOR
MTUS2
MUCL3
MYBL2
MYCN
MYG1
MYH1
MYH3
MYH4
MYH6
MYH7
MYH7B
MYH8
MYL12A
MYL2
MYLK
MYLK2
MYO10
MYO19
MYO1D
MYO1G
MYO3A
MYO3B
MYO5A
MYOD1
NAIP
NCAPG2
NCL
NDC1
NEDD9
NEIL3
NEK1
NEK2
NEK3
NEK4
NEK5
NEK8
NFKB2
NFYB
NIPBL
NKD1
NOTCH2
NOTCH2NLR
NOTCH3
NRBP1
NRK
NSD1
NSD2
NSD3
NSFL1C
NUAK2
NUDCD3
NUMA1
NUMB
NUMBL
NUP153
NUP155
NUP160
NUP188
NUP210
NUP214
NUP35
NUP37
NUP42
NUP43
NUP50
NUP54
NUP62
NUP85
NUP88
NUP93
NUSAP1
OGT
OIP5
ORC1
ORC6
OXSR1
PAF1
PAFAH1B1
PAK1
PAK2
PAK3
PAK4
PAK5
PARD3B
PARD6A
PARD6B
PARD6G
PARP1
PARP2
PARP3
PARP4
PATZ1
PCGF2
PCGF3
PCGF6
PCLAF
PCP2
PDE10A
PDE11A
PDE2A
PDE4A
PDE4B
PDE4D
PDE4DIP
PDE5A
PDE6A
PDE6B
PDE6C
PDE7A
PDE7B
PDE9A
PDPK2P
PDS5A
PDS5B
PEBP1
PES1
PFDN4
PFDN6
PHF11
PHF6
PHF7
PHKG1
PHKG2
PIAS3
PIDD1
PIK3CA
PIK3CB
PIK3R4
PIM1
PIM2
PIMREG
PKMYT1
PKN1
PKN2
PKN3
PLK5
POM121
POM121C
PPEF1
PPEF2
PPP1R11
PPP1R12A
PPP1R7
PPP2CB
PPP2R1B
PPP2R3A
PPP2R5A
PPP2R5B
PPP2R5C
PPP2R5D
PPP3CA
PPP3CB
PPP3CC
PPP4C
PPP5C
PPP6R1
PPP6R2
PPP6R3
PRDM10
PRKAA2
PRKACA
PRKACG
PRKAR1A
PRKAR1B
PRKAR2A
PRKAR2B
PRKCA
PRKCE
PRKCI
PRKCZ
PRKD1
PRKD2
PRKD3
PRKG1
PRKX
PRKY
PRMT5
PSKH1
PSKH2
PSMA8
PSMB11
PSMB8
PSMB9
PSMC5
PSMC6
PSMD10
PSMD12
PSMD5
PSMD6
PSMD7
PSME1
PSME2
PSME4
PSMF1
PTEN
PTK6
PTPDC1
RAB11FIP3
RAB11FIP5
RAD21
RAD21L1
RAD51
RAD51AP1
RAD54L
RAI1
RAI14
RAN
RANBP2
RANBP6
RASD1
RASD2
RAVER1
RBBP4
RBBP7
RBBP8
RBL1
REM1
RFC1
RFC4
RGS14
RHBDL3
RHOA
RHOB
RING1
RIPK1
RNASEH2A
RNASEL
RND1
RNF4
RP1
RPS27A
RPS6KA1
RPS6KA3
RPS6KB1
RPS6KB2
RRM2
RSKR
RTF1
SAE1
SARNP
SBK1
SCRIB
SEH1L
SEM1
SEPTIN12
SEPTIN3
SETD1A
SETD1B
SETD7
SETDB1
SETDB2
SETMAR
SGO2
SH3GL1
SHCBP1
SIK1
SIN3A
SIRT1
SIRT2
SIRT3
SIRT4
SIRT6
SIRT7
SMARCA4
SMARCAD1
SMC1A
SMC1B
SMC2
SMC3
SMC5
SMC6
SMG1
SMYD1
SMYD2
SMYD3
SMYD4
SMYD5
SNAPC2
SNRPA1
SNRPG
SNUPN
SP1
SP8
SPAG5
SPAST
SPDL1
SPOP
SREBF1
SREBF2
SRPK1
SRSF4
SRSF5
SRSF6
SRSF8
SS18L1
SSH1
SSH2
SSH3
STAG2
STARD9
STIL
STK10
STK11
STK17A
STK24
STK25
STK26
STK32B
STK32C
STK33
STK38
STK38L
STK40
STMN1
STYX
STYXL1
STYXL2
SUMO1
SUMO2
SUMO3
SUN2
SUV39H1
SUV39H2
SYVN1
TACC2
TAF3
TAOK2
TAOK3
TBCD
TBRG1
TCF20
TCP10L2
TDRD7
TEC
TEKT2
TERF1
TFAM
TIMELESS
TIPIN
TK1
TLK2
TNIK
TNK2
TNKS
TNKS2
TNS1
TNS2
TNS3
TONSL
TOP2B
TOP3B
TP73
TPR
TPTE
TPTE2
TRIB1
TRIB2
TRIB3
TRIO
TROAP
TRUB2
TSSK1B
TSSK3
TSSK4
TSSK6
TTC28
TTC31
TTN
TUBB3
TUBB4B
TUBGCP2
TUBGCP3
TUBGCP4
TUBGCP5
TYMS
UBA2
UBA52
UBD
UBE2A
UBE2D1
UBE2D2
UBE2E1
UBE2J1
UBE2K
UBE2N
UBE2U
UBTF
UBXN11
UBXN2A
UBXN2B
UHMK1
ULK1
ULK3
USP10
USP44
USP45
VTI1B
WAPL
WDR1
WDR46
WEE1
WNK3
WRN
WT1
WTIP
XIAP
YEATS4
YY1
ZMYND15
ZNF143
ZNF354A
ZNF367
